# Supplementary material for: Positive feedback regulation of frizzled-7 expression robustly shapes a steep Wnt gradient in Xenopus heart development, together with sFRP1 and heparan sulfate
Source: eLife. 2022 Aug 10;11:e73818. doi: 10.7554/eLife.73818 (PMC9363125; doi:10.7554/eLife.73818)
Supplement: Source code 1. — Running this code in MATLAB (version: R2020a) generates all the computer simulation results in this article. Figures are named using following indices for different parameter sets. ‘indexWntproduction = 1, 2, 3’ indicate 50% decrease, normal, and 50% increase of Wnt production, respectively. ‘indexRinitialcondition = 1, 2, 3, 4, 5’ indicate zero, half, normal, 2 times, and 4 times of ‘the initial amount of receptor’, respectively. ‘indexRproduction = 1, 2, 3’ indicate zero, normal, and 5 times of ‘the strength of feedback’, respectively. ‘indexSFRPproduction = 1, 3’ indicate ‘without sFRP1’, ‘with sFRP1’, respectively. ‘indexDproduction = 1, 2’ indicate ‘without dnFzd7’, ‘with dnFzd7’, respectively. ‘indexDfunction = 1, 2, 3’ indicates (1) dnFzd7 has normal dnFzd7 function, (2) has only ‘inactivate-Fzd7’ function, (3) has only ‘trap-Wnt’ function, respectively. [file elife-73818-code1.zip]

Archive with 1 entries (1 files):
- 12-09-2021-RA-eLife-73818/sFRP1v03_Wntv111yo12_submit.m
